# Supplementary material for: Community Assembly of Fungi and Bacteria along Soil-Plant Continuum Differs in a Zoige Wetland
Source: Microbiol Spectr. 2022 Sep 22;10(5):e02260-22. doi: 10.1128/spectrum.02260-22 (PMC9604091; doi:10.1128/spectrum.02260-22)
Supplement: Supplemental file 3 — Table S3. Download spectrum.02260-22-s0003.xlsx, XLSX file, 0.02 MB [file spectrum.02260-22-s0003.xlsx]

## Sheet: Indicater -niche
	Table S1 The taxonomic position and numbers of bacterial and fungal sensitive operational taxonomic units (sOTUs) associated with three species, and associated with leaf, root and soil of Taraxacum mongolicum,
	Elymus nutans and Carex enervis based on indicator species analysis (p < 0.05).
	sOTUs (Species)	Taxonomic position	OTU mumbers			Taxonomic position	OTU mumbers			Taxonomic position	OTU mumbers
		Phylum	Taraxacum mongolicum	Elymus nutans	Carex enervis	Class	Taraxacum mongolicum	Elymus nutans	Carex enervis	Order	Taraxacum mongolicum	Elymus nutans	Carex enervis
		Acidobacteria	9	2	16
		Actinobacteria	25	8	10	Actinobacteria	25	8	10	Actinomycetales	25	7	7
		Bacteroidetes	5	10	10	Sphingobacteriia	3	2	4	Sphingobacteriales	3	2	4
						Cytophagia	2	7		Cytophagales	2	7
		Chloroflexi			10	Anaerolineae			3	Anaerolineales			2
		Planctomycetes	5	3	2	Planctomycetia		3	2	Planctomycetales		3	2
		Proteobacteria	68	19	63	Alphaproteobacteria	28	9	30	Caulobacterales	4		3
										Rhizobiales	9	7	20
										Sphingomonadales	15	2	4
										Enterobacteriales		3
						Betaproteobacteria	28		15	Burkholderiales	14		2
										Methylophilales	4
										Rhodocyclales	4		4
						Deltaproteobacteria			10	Myxococcales			3
										Verrucomicrobiales		6
						Gammaproteobacteria	12	10	7	Pseudomonadales	2
										Xanthomonadales	2	5	3
		Ignavibacteriae			5	Ignavibacteria			5	Ignavibacteriales			5
		Verrucomicrobia		8
		Saccharibacteria		16
		Firmicutes		8		Bacill	8			Bacillales		8
		Ascomycota	46	72	42	Dothideomycetes	22	22	10	Pleosporales	14	13	8
										Capnodiales		7	2
						Eurotiomycetes	4	2		Chaetothyriales		2
						Leotiomycetes	4	5	3	Helotiales	4	5	3
						Pezizomycetes	4	2	2	Pezizales	4	1	2
						Sordariomycetes	12	27	11	Hypocreales	5	3	5
										Sordariales	4	7	1
										Magnaporthales		9
		Basidiomycota	29	5	5	Agaricomycetes	13	2	5	Agaricales	9	1	3
						Tremellomycetes	6			Tremellales	6
						Ustilaginomycetes	3	3		Ustilaginales	3	3
						Glomeromycetes	35			Glomerales	34
		Others	58	5
	sOTUs (Niche)	Taraxacum mongolicum
		Taxonomic position	OTU mumbers			Taxonomic position	OTU mumbers			Taxonomic position	OTU mumbers
		Phylum	Leaf	Root	Soil	Class	Leaf	Root	Soil	Order	Leaf	Root	Soil
		Acidobacteria			8
		Actinobacteria	2		14	Actinobacteria	2		14	Actinomycetales	2		7
		Bacteroidetes		1		Sphingobacteriia		1		Sphingobacteriales		1
		Proteobacteria	2	7	20	Alphaproteobacteria	2	4	12	Caulobacterales	1
										Rhizobiales	1	2	6
										Sphingomonadales		2
										Rhodospirillales			5
						Betaproteobacteria		3	5	Burkholderiales		3	1
										Rhodocyclales			3
						Gammaproteobacteria			1	Chromatiales			1
		Ascomycota	7	1	14	Dothideomycetes	7			Capnodiales	5
						Leotiomycetes		1		Helotiales		1
						Sordariomycetes			10	Hypocreales			4
										Sordariales			1
		Basidiomycota		5	4	Agaricomycetes			2	Agaricales			1
						Chytridiomycota				Spizellomycetes			1
						Olpidiomycota			2	Olpidiomycetes			2
						Glomeromycetes		4		Glomerales		4
		Others	1		3
		Elymus nutans
		Taxonomic position	OTU mumbers			Taxonomic position	OTU mumbers			Taxonomic position	OTU mumbers
		Phylum	Leaf	Root	Soil	Class	Leaf	Root	Soil	Order	Leaf	Root	Soil
		Actinobacteria		2	9	Actinobacteria		2	9	Actinomycetales		2	3
		Bacteroidetes		1		Sphingobacteriia		1		Sphingobacteriales		1
		Proteobacteria		12	12	Alphaproteobacteria		5	10	Rhodospirillales			4
										Rhizobiales		5	6
						Betaproteobacteria		4	2	Burkholderiales		4
										Rhodocyclales			2
						Gammaproteobacteria		2		Xanthomonadales		2
		Verrucomicrobia		1		Verrucomicrobiae		1		Verrucomicrobiales		1
		Ascomycota	7	1	30	Dothideomycetes	7	1	3	Pleosporales		1	3
										Capnodiales	7
						Eurotiomycetes			7	Chaetothyriales			2
						Pezizomycetes			1	Pezizales			1
						Sordariomycetes			19	Hypocreales			8
										Sordariales			2
										Microascales			4
										Magnaporthales			2
		Basidiomycota	1			Agaricomycetes			2	Agaricales			1
						Microbotryomycetes	1			Sporidiobolales	1
		Mucoromycota			2	Glomeromycetes			2	Glomerales			2
		Mortierellomycota			2	Mortierellomycetes			2	Mortierellales			2
		Olpidiomycota			2	Olpidiomycetes			2	Olpidiales			2
		Others			6
		Carex enervis
		Taxonomic position	OTU mumbers			Taxonomic position	OTU mumbers			Taxonomic position	OTU mumbers
		Phylum	Leaf	Root	Soil	Class	Leaf	Root	Soil	Order	Leaf	Root	Soil
		Acidobacteria			3
		Actinobacteria	2		4	Actinobacteria	2		4	Actinomycetales	2		4
		Bacteroidetes		1		Sphingobacteriia		1		Sphingobacteriales		1
		Planctomycetes		1		Planctomycetia		1		Planctomycetales		1
		Proteobacteria		2	16	Alphaproteobacteria		2	7	Rhodospirillale			2
										Rhizobiales		2	4
										Sphingomonadales			1
						Betaproteobacteria		1	5	Burkholderiales		1	1
										Nitrosomonadales			1
										Rhodocyclales			3
		Ascomycota	10		62	Dothideomycetes	6		11	Capnodiales	6		9
						Eurotiomycetes			11	Chaetothyriales			4
										Eurotiales			4
						Leotiomycetes			1	Helotiales			1
						Pezizomycetes			1	Pezizales			1
						Sordariomycetes	2		30	Hypocreales	1		12
										Sordariales			5
										Magnaporthales			2
										Microascales			5
		Basidiomycota	3		13	Agaricomycetes	1		6	Russulales	1
										Agaricales			3
						Exobasidiomycetes	2			Ceraceosorales	2
						Tremellomycetes			4	Tremellales			3
		Mucoromycota			4	Glomeromycetes			4	Glomerales			4
		Others			6

## Sheet: Sheet1
		>0.7
	L	stat	p.value
	2B8_2358296	0.800354	0.000999001		OTU1540	d:Bacteria(1.0000)	p:"Actinobacteria"(1.0000)	c:Actinobacteria(1.0000)	o:Actinomycetales(1.0000)	f:Pseudonocardiaceae(1.0000)	g:Pseudonocardia(0.9100)
	B15_2744426	0.739648	0.000999001		OTU4403	d:Bacteria(1.0000)	p:"Actinobacteria"(1.0000)	c:Actinobacteria(1.0000)	o:Actinomycetales(1.0000)	f:Nocardioidaceae(1.0000)	g:Aeromicrobium(0.9800)
	2B5_1643132	0.827956	0.000999001		OTU925	d:Bacteria(1.0000)	p:"Proteobacteria"(1.0000)	c:Alphaproteobacteria(1.0000)	o:Caulobacterales(1.0000)	f:Caulobacteraceae(1.0000)	g:Brevundimonas(1.0000)
	B26_6176632	0.717179	0.000999001		OTU5861	d:Bacteria(1.0000)	p:"Proteobacteria"(1.0000)	c:Alphaproteobacteria(1.0000)	o:Rhizobiales(0.9800)	f:Rhizobiaceae(0.7056)	g:Rhizobium(0.4445)
	F162_2094784|F|ITS2	0.828613	0.000999001		OTU122	d:Fungi	p:Ascomycota	c:Dothideomycetes	o:Capnodiales	f:Cladosporiaceae	g:Cladosporium
	F162_2112802|F|ITS2	0.797825	0.000999001		OTU141	d:Fungi	p:Ascomycota	c:Dothideomycetes	o:Capnodiales	f:Cladosporiaceae	g:Cladosporium
	F166_2302473|F|ITS2	0.702646	0.000999001		OTU2389	d:Fungi	p:Ascomycota	c:Dothideomycetes	o:Capnodiales	f:Cladosporiaceae	g:Cladosporium
	F182_3260426|F|ITS2	0.727936	0.000999001		OTU2468	d:Fungi	p:Ascomycota	c:Dothideomycetes	o:Capnodiales	f:Cladosporiaceae	g:Cladosporium
	F63_7000551|F|ITS2	0.732609	0.000999001		OTU2364	d:Fungi	p:Ascomycota	c:Dothideomycetes	o:Capnodiales	f:Cladosporiaceae	g:Cladosporium
	F165_2237314|F|ITS2	0.793231	0.000999001		OTU231	d:Fungi	p:Ascomycota	c:Dothideomycetes
	F203_3220686|T|ITS2	0.727108	0.000999001		OTU363	d:Fungi	p:Ascomycota	c:Dothideomycetes
	2F151_552109|F|ITS2	0.72065	0.000999001		OTU123	d:Fungi	p:Basidiomycota	c:Microbotryomycetes	o:Sporidiobolales	f:Sporidiobolaceae	g:Sporobolomyces
	PJC-L	>0.7
	OUT	stat	p.value
	F162_2112802|F|ITS2	0.843036	0.000999001			Fungi	Ascomycota	Dothideomycetes	Capnodiales	Cladosporiaceae	Cladosporium
	F182_3260426|F|ITS2	0.82573	0.000999001			Fungi	Ascomycota	Dothideomycetes	Capnodiales	Cladosporiaceae	Cladosporium
	F162_2094784|F|ITS2	0.825537	0.000999001			Fungi	Ascomycota	Dothideomycetes	Capnodiales	Cladosporiaceae	Cladosporium
	2F150_468835|F|ITS2	0.714887	0.000999001			Fungi	Ascomycota	Dothideomycetes	Capnodiales	Cladosporiaceae	Cladosporium
	F206_3570590|T|ITS2	0.871214	0.000999001			Fungi	Ascomycota	Dothideomycetes	Capnodiales	Mycosphaerellaceae	Cercospora
	F197_3944256|T|ITS2	0.780661	0.000999001			Fungi	Ascomycota	Dothideomycetes	Capnodiales	Mycosphaerellaceae	Cercospora
	2F150_474062|F|ITS2	0.74628	0.000999001			Fungi	Ascomycota	Dothideomycetes	Capnodiales	Mycosphaerellaceae	unassigned
	2F151_552109|F|ITS2	0.742393	0.000999001			Fungi	Basidiomycota	Microbotryomycetes	Sporidiobolales	Sporidiobolaceae	Sporobolomyces
	L	stat	p.value
	2B8_2358296	0.786657	0.000999001		OTU1540	d:Bacteria(1.0000)	p:"Actinobacteria"(1.0000)	c:Actinobacteria(1.0000)	o:Actinomycetales(1.0000)	f:Pseudonocardiaceae(1.0000)	g:Pseudonocardia(0.9100)
	B2_4839388	0.702073	0.000999001		OTU5512	d:Bacteria(1.0000)	p:"Actinobacteria"(1.0000)	c:Actinobacteria(1.0000)	o:Actinomycetales(1.0000)	f:Mycobacteriaceae(1.0000)	g:Mycobacterium(1.0000)
	2F150_468835|F|ITS2	0.728024	0.000999001		OTU234	d:Fungi	p:Ascomycota	c:Dothideomycetes	o:Capnodiales	f:Cladosporiaceae	g:Cladosporium
	F162_2094784|F|ITS2	0.920689	0.000999001		OTU122	d:Fungi	p:Ascomycota	c:Dothideomycetes	o:Capnodiales	f:Cladosporiaceae	g:Cladosporium
	F162_2112802|F|ITS2	0.736855	0.000999001		OTU141	d:Fungi	p:Ascomycota	c:Dothideomycetes	o:Capnodiales	f:Cladosporiaceae	g:Cladosporium
	F166_2302473|F|ITS2	0.800481	0.000999001		OTU2389	d:Fungi	p:Ascomycota	c:Dothideomycetes	o:Capnodiales	f:Cladosporiaceae	g:Cladosporium
	F182_3260426|F|ITS2	0.846701	0.000999001		OTU2468	d:Fungi	p:Ascomycota	c:Dothideomycetes	o:Capnodiales	f:Cladosporiaceae	g:Cladosporium
	F27_4620669|F|ITS2	0.771329	0.000999001		OTU3279	d:Fungi	p:Ascomycota	c:Dothideomycetes	o:Capnodiales	f:Cladosporiaceae	g:Cladosporium
	F165_2258780|F|ITS2	0.721173	0.000999001		OTU384	d:Fungi	p:Ascomycota	c:Sordariomycetes	o:Hypocreales	f:Hypocreales_fam_Incertae_sedis	g:Acremonium
	F162_2110339|F|ITS2	0.868093	0.000999001		OTU121	d:Fungi	p:Ascomycota	c:Sordariomycetes
	F165_2258161|F|ITS2	0.885895	0.000999001		OTU93	d:Fungi	p:Ascomycota
	F168_2414712|F|ITS2	0.774471	0.000999001		OTU763	d:Fungi	p:Ascomycota
	F188_3452299|F|ITS2	0.710921	0.000999001		OTU564	d:Fungi	p:Basidiomycota	c:Agaricomycetes	o:Russulales
	F162_2091770|F|ITS2	0.721561	0.000999001		OTU1363	d:Fungi	p:Basidiomycota	c:Exobasidiomycetes	o:Ceraceosorales
	F162_2101507|F|ITS2	0.740003	0.000999001		OTU519	d:Fungi	p:Basidiomycota	c:Exobasidiomycetes	o:Ceraceosorales
