# Supplementary material for: Community Assembly of Fungi and Bacteria along Soil-Plant Continuum Differs in a Zoige Wetland
Source: Microbiol Spectr. 2022 Sep 22;10(5):e02260-22. doi: 10.1128/spectrum.02260-22 (PMC9604091; doi:10.1128/spectrum.02260-22)
Supplement: Supplemental file 5 — Table S5. Download spectrum.02260-22-s0004.xlsx, XLSX file, 0.03 MB [file spectrum.02260-22-s0004.xlsx]

## Sheet: Sheet1
Table 3 The taxonomic position and numbers of enriched and depleted bacterial and fungal operational taxonomic units (OTUs) associated with plant root and leaf along the soil- plant
continuum of Taraxacum mongolicum, Elymus nutans and Carex enervis based on indicator species analysis and likelihood ratio test (p < 0.05).
			Enriched in root	Enriched in leaf		Depletd in root	Depletd in leaf			Enriched in root	Enriched in leaf		Depletd in root	Depletd in leaf			Enriched in root	Enriched in leaf		Depletd in root	Depletd in leaf
			from soil	from soil	from root	from soil	from soil	from root		from soil	from soil	from root	from soil	from soil	from root		from soil	from soil	from root	from soil	from soil	from root
Taraxacum mongolicum	Fungi	Phylum	OTUs (n)						Class	OTUs (n)						Order	OTUs (n)
		Ascomycota	177	120	71	77	115	187	Leotiomycetes	58		1		10	88	Helotiales	47				10	73
									Dothideomycetes	19	75	35	17	53	30	Pleosporales	10	30	18	43	18	21
																Capnodiales	3	36	16		10
									Archaeorhizomycetes	3			3	2		Archaeorhizomycetales	3			2
									Pezizomycetes	5		2	6	2		Pezizales	4			2
									Sordariomycetes	44	36	21	35	35	58	Sordariales	36	12	5	14	13
																Hypocreales		18	15	17	21	44
																Microascales				2
									Eurotiomycetes			10	11	4		Chaetothyriales			4	4	4
																Onygenales			2	3
																Eurotiales			3	3
		Basidiomycota	43	53	30	29	36	43	Agaricomycetes	17	19	11	20	15	35	Agaricales	15	8	8	15	13	28
									Exobasidiomycetes		12	8		10		Ceraceosorales			5		5
									Ustilaginomycetes		7	3		3		Ustilaginales		7	3		3
									Tremellomycetes			8	7	6		Tremellales			6	7	6
		Mucoromycota	38	31	38	12			Glomeromycetes	36			8			Glomerales	31			8
		Mortierellomycota	8						Mortierellomycetes	1						Mortierellales
		Others	7	1	8	2	2	1	Others	64	56	48	39	13	20	Others	98	94	62	26	50	65
		Total	247	205	147	146	153	231	Total	247	205	147	146	153	231	Total	247	205	147	146	153	231
	Bacteria	Acidobacteria	50	41	10	6	6	17								Acidimicrobiales
		Actinobacteria	79	52	17	35	98	97	Actinobacteria	79	52	17	35	98	97	Actinomycetales	49	44	15	15	34	6
																Solirubrobacterales				4	18	35
																Gaiellales				8	16	12
		Bacteroidetes	1	3	21	28	22	13	Cytophagia			8	20	12	8	Cytophagales			5	14	8	6
									Sphingobacteriia	1	2	11	1	2	1	Sphingobacteriales	1	2	1	1	2	1
		Chloroflexi	4	2	4	7	8	11	Bacilli	4	1	3	4	3	8	Bacillales	1	1	3	4	1	4
		Planctomycetes	4	6	20	28	19	7	Planctomycetia	4	6	18	24	11	5	Planctomycetales	3	5	14	15	8	2
		Proteobacteria	93	123	140	185	194	114	Alphaproteobacteria	53	61	72	95	78	47	Rhizobiales	30	35	37	45	34	23
																Rhodospirillales				30	20
																Sphingomonadales	18	20	26	5		10
																Caulobacterales	2
									Betaproteobacteria	33	30	20	35	48	33	Burkholderiales	18	15	11	18	23	21
									Deltaproteobacteria		6	6	40	26	9	Rhodocyclales		2			3	4
																Myxococcales		1	4	22	12	2
									Gammaproteobacteria	7	21	30	8	14	7	Xanthomonadales	4	15	14	4	6	3
																Pseudomonadales	3		7
		Verrucomicrobia	4	4	4	7	9	5	Verrucomicrobiae	4	4	4	5	5		Verrucomicrobiales	3	4		3	5
		Saccharibacteria			4	9	7
		Firmicutes	4	1		10
		Gemmatimonadetes	3	4
		Others	3	3	7	2	16	14	Others	60	56	38	32	78	63	Others	113	95	90	123	189	149
		Total	245	239	227	311	379	278	Total	245	239	227	311	379	278	Total	245	239	227	311	379	278
Elymus nutans			Enriched in root	Enriched in leaf		Depletd in root	Depletd in leaf			Enriched in root	Enriched in leaf		Depletd in root	Depletd in leaf			Enriched in root	Enriched in leaf		Depletd in root	Depletd in leaf
			from soil	from soil	from root	from soil	from soil	from root		from soil	from soil	from root	from soil	from soil	from root		from soil	from soil	from root	from soil	from soil	from root
	Fungi	Phylum	OTUs (n)						Class	OTUs (n)						Order	OTUs (n)
		Ascomycota	268	279	118	61	101	104	Leotiomycetes	65			4	15	30	Helotiales	36			3	10	26
									Dothideomycetes	98	139	58	14	21	27	Capnodiales	12	58	30
																Pleosporales	49	38	24	10	15	22
									Archaeorhizomycetes				3	6	4	Archaeorhizomycetales				3	4	4
									Pezizomycetes				4	4	2	Pezizales				3	4	2
									Sordariomycetes	58	85	40	28	41	35	Diaporthales		9		1
																Hypocreales	14	20	16	12	20	2
																Magnaporthales	16	12	8	1	2	4
																Microascales	6		3	3	3	3
																Sordariomycetes	18		3	9	14	20
									Eurotiomycetes		18	6	5	10	1	Chaetothyriales		5	5	1	4
																Eurotiales		4		1	4
																Onygenales				1	2
		Basidiomycota	135	49	24	21	24	48	Agaricomycetes	68	8	4	10	13	28	Agaricales	31	5	2	8	8	8
																Sebacinales	6	2		1	2	6
									Exobasidiomycetes	14	14	7				Microstromatales	6	10
																Exobasidiales	2		1
																Microstromatales	2	1	3
									Ustilaginomycetes	18	12	6				Ustilaginales	12	10	6
									Microbotryomycetes	22	4	3	1	3	7	Sporidiobolales	12	2	3	1	1	2
									Tremellomycetes		5		8	5	4	Tremellales		2	3	8	4	3
		Glomeromycota	48	13	4	3	1	1	Glomeromycetes	44		1	3	1	1	Glomerales	42		1	3	1	1
		Mortierellomycota	12	9	1				Mortierellomycetes	8	5					Mortierellales	4	3
		Others	4	7	4	1	9	2	Others	72	67	26	6	16	16	Others	199	176	43	17	37	52
		Total	467	357	151	86	135	155	Total	467	357	151	86	135	155	Total	467	357	151	86	135	155
	Bacteria	Acidobacteria	61	17	12	10	13	53	Acidobacteria_Gp6	3	7	13	11	5	4	Gp6	3	7	13	11	0	4
									Acidobacteria_Gp16	1	0	10	16	5	1	Gp16	1		7	16	5	1
									Acidobacteria_Gp17	1	1	7	10	3	1	Gp17	1	1	7	10	3	1
									Acidobacteria_Gp4	0	4	16	12	0	0	Gp4		2	12	10	0	0
		Actinobacteria	114	27	31	38	46	119	Actinobacteria	37	46	118	111	25	30	Actinomycetales	30	39	46	35	11	24
																Solirubrobacterales	3	2	19	18	1	3
		Bacteroidetes	3	3	30	33	23	12	Cytophagia	15	8	2	2	3	15	Cytophagales	15	8	2	2	3	15
									Sphingobacteriia	17	11	7	1	0	14	Sphingobacteriales	17	11	7	1	0	14
		Chloroflexi	2	0	9	11	6	4	Anaerolineae	5	4	2	0	0	3
									Chloroflexia	3	1	0	0	0	3	Chloroflexales	2			0	0	2
		Planctomycetes	7	6	34	33	13	7	Phycisphaerae	2	0	0	0	0	2	Tepidisphaerales	2			0	0	2
									Planctomycetia	31	12	6	6	5	32	Planctomycetales	31	12	6	6	5	32
		Proteobacteria	121	79	117	154	145	135	Alphaproteobacteria	84	56	46	60	62	72	Sphingomonadales	11	14	9	2	1	4
																Rhodospirillales	2	1	7	14	13	3
																Sneathiellales	1	1		0	0	0
																Rhizobiales	54	27	16	28	36	56
																Rhodobacterales	3	2	1	2	2	2
																Caulobacterales	10	7	3	0	0	5
									Betaproteobacteria	30	28	39	32	7	23	Burkholderiales	26	17	6	2	1	20
																Rhodocyclales	2	3	4	3	1	1
									Deltaproteobacteria	10	8	11	14	7	7	Bdellovibrionales	1		0	0	0	1
																Desulfuromonadales	1	3	3	1	0	0
																Myxococcales	6	5	5	7	4	4
									Gammaproteobacteria	26	48	31	6	0	12	Enterobacteriales	1	9	9	1	0	0
																Pseudomonadales	6	13	8	1	0	3
																Xanthomonadales	16	21	9	1	0	9
																Oceanospirillales		2	2	1	0	0
		Verrucomicrobia	3	1	17	18	3	2	Opitutae	4	0	0	0	0	4	Opitutales	4			0	0	4
									Spartobacteria	2	1	2	2	0	1	Spartobacteria_genera_incertae_sedis	1			0	0	0
																Terrimicrobium	1	1		0	0	0
									Verrucomicrobiae	12	2	0	0	0	12	Verrucomicrobiales	12	2		0	0	12
		candidate_division_WPS-1	0	0	1	3	5	3	WPS-1_genera_incertae_sedis	3	4	2	0	0	1
		Firmicutes	6	0	4	6	20	20	Clostridia	1	2	2	0	0	1	Clostridiales	1	2	2	0	0	1
									Bacilli	0	18	18	6	0	2	Bacillales	4	17	17	5	0	2
		Candidatus_Saccharibacteria	0	0	27	27	2	0	Saccharibacteria_genera_incertae_sedis	27	2	0	0	0	1
		Gemmatimonadetes	2	0	0	0	4	6	Gemmatimonadetes	0	3	4	1	0	0	Gemmatimonadales		3	3	0	0	0
		Others	2	0	5	6	0	4
		Total	321	133	287	339	282	365
Carex enervis			Enriched in root	Enriched in leaf		Depletd in root	Depletd in leaf			Enriched in root	Enriched in leaf		Depletd in root	Depletd in leaf			Enriched in root	Enriched in leaf		Depletd in root	Depletd in leaf
			from soil	from soil	from root	from soil	from soil	from root		from soil	from soil	from root	from soil	from soil	from root		from soil	from soil	from root	from soil	from soil	from root
		Phylum	OTUs (n)						Class	OTUs (n)						Order	OTUs (n)
	fungi	Ascomycota	198	60	68	13	189	45	Dothideomycetes	46	30	20	5	38	10	Capnodiales	24	20	1		3	1
																Pleosporales	19	8	14	5	28	8
									Eurotiomycetes	3				15	5	Chaetothyriales	1				8	4
																Eurotiales			2		4	1
																Onygenales	2				6
									Leotiomycetes	6	1	25	7	28	2	Helotiales	6	1	15	6	18	2
																Thelebolales				1	4
									Orbiliomycetes	1		1		4	1	Orbiliales	1		3		3	1
									Pezizomycetes			2	1	9	5	Pezizales				1	9	5
									Sordariomycetes	56	25	18	17	85	19	Chaetosphaeriales					1
																Coniochaetales			1		2
																Glomerellales	12	10			4	1
																Hypocreales	35	3		4	31	10
																Magnaporthales	1			1	1
																Microascales			2	1	5	2
																Sordariales	2	8	12	10	25	5
																Xylariales	2	2			1
		Basidiomycota	69	17	33	10	78	15	Agaricomycetes	16	8	13	8	40	10	Agaricales	12	6	5	4	21	8
																Sebacinales	1		4	3	7	1
									Microbotryomycetes	14	2	8	1	2	1	Sporidiobolales	8		4	1	2	1
									Tremellomycetes	12	3	6	1	8	4	Tremellales	7	2	4	1	6	4
		Glomeromycota	6	3	1	8	24		Glomeromycetes	4	3	1	8	24		Glomerales	4	3	1	8	24
		Mortierellomycota	19	2	7		2	1	Mortierellomycetes	12	2	5		1	1	Mortierellales	8	2	3		1
		Others	8	4	8	1	10	5								Others
		Total	300	86	117	32	313	66
	Bacteria	Acidobacteria	15	10	15	23	29	12	Acidobacteria	15	10	15	23	29	12	Acidobacteria	15	10	15	23	29	12
		Actinobacteria	69	31	25	38	30	42	Actinobacteria	69	31	25	38	30	42	Acidimicrobiales	4	1	8	9	3	1
																Actinomycetales	39	25	15	17	12	20
																Gaiellales	9	1			2	7
																Solirubrobacterales	15	4		2	2	8
		Bacteroidetes	10	6	11	36	6	10	Cytophagia	4	2	6	14	2	4	Cytophagales	4	2	6	14	2	4
									Sphingobacteriia	5	3	5	18	4	2	Sphingobacteriales	5	3	5	17	3	2
		Chloroflexi	7	5	15	6	9	12	Anaerolineae	6	4	5	4	7	10	Anaerolineales	6	4	5	2	6	5
		Planctomycetes	6	2	22	42	12	10	Planctomycetia	6	2	13	34	10	10	Planctomycetales	5	2	13	21	8	10
		Proteobacteria	58	55	174	178	127	141	Alphaproteobacteria	33	32	101	105	61	63	Alphaproteobacteria_incertae_sedis	2
																Rhizobiales	16	12	30	80	39	30
																Rhodobacterales	1	1	8	1	0	1
																Rhodospirillales	8	6	26	13	12	14
																Sphingomonadales	18	11	30	2	2	5
									Betaproteobacteria	20	18	35	34	35	51	Burkholderiales	17	14	25	20	18	14
																Rhodocyclales		2	7	6	7	12
									Deltaproteobacteria	5	3	14	31	25	26	Desulfuromonadales	1	1	2	3	3	4
																Myxococcales	2	2	10	17	10	11
																Syntrophobacterales	1		1	1	1	6
		Verrucomicrobia		2	2	8	2	4	Subdivision3		1	1	2	1		Subdivision3_genera_incertae_sedis		1	1	2	1
		Firmicutes	10	2	3	3	1	18	Bacilli	8	2	3	1	1	8	Bacillales	8	2	3	1	1	7
		Ignavibacteriae	3		4	3	3	3	Ignavibacteria	3		3	3	3	3	Ignavibacteriales	3		3	3	3	3
		Nitrospirae	1		2			2	Nitrospira	1		2			2	Nitrospirales	1		2			2
		Others	3	3	5	8	3	2	Others							Others
		Total	182	116	278	345	321	256
